# Supplementary material for: Establishment and Characterization of SV40 T-Antigen Immortalized Porcine Muscle Satellite Cell
Source: Cells. 2024 Apr 18;13(8):703. doi: 10.3390/cells13080703 (PMC11049531; doi:10.3390/cells13080703)
Supplement: Supplementary file 1 [file cells-13-00703-s001.zip]

Archive with 1 entries (1 files):
- cells-2941368-supplementary.pdf
